# Supplementary material for: Primary Failure to an Anti-TNF Agent in Inflammatory Bowel Disease: Switch (to a Second Anti-TNF Agent) or Swap (for Another Mechanism of Action)?
Source: J Clin Med. 2021 Nov 15;10(22):5318. doi: 10.3390/jcm10225318 (PMC8625924; doi:10.3390/jcm10225318)
Supplement: Supplementary file 1 [file jcm-10-05318-s001.zip]

Archive with 1 entries (1 files):
- jcm-1453642-supplementary.pdf
